# Supplementary material for: Effect of povidone-iodine and propanol-based mecetronium ethyl sulphate on antimicrobial resistance and virulence in Staphylococcus aureus
Source: Antimicrob Resist Infect Control. 2022 Nov 11;11:139. doi: 10.1186/s13756-022-01178-9 (PMC9652812; doi:10.1186/s13756-022-01178-9)
Supplement: Supplementary file 1 — Additional file 1. Table S1: The minimum inhibitory concentration (MIC) of PVP-I and PBM, antimicrobial susceptibility profile and the corresponding resistance phenotype of S. aureus clinical isolates. [file 13756_2022_1178_MOESM1_ESM.xlsx]

## Sheet: Sheet1
	Supplementary files
	Table S1 The minimum inhibitory concentration (MIC) of PVP-I and PBM, antimicrobial susceptibility profile and the corresponding resistance phenotype of S. aureus clinical isolates
	Isolate no	specimen	Hopstalizated patients	PVP-I MIC	PBM MIC	C	CIP	CN	DA	E	FOX	LZD	P	RD	SXT	TE	VA	MRSA	MDR
	S. aureus ATCC 25923	N/A	N/A	5000 μg/mL	664 μg/mL	S	S	S	S	S	S	S	S	S	S	S	S	-	-
	1	Blood	✓	2500 μg/mL	664 μg/mL	S	R	R	S	S	R	S	R	I	S	R	I	-	+
	2	Blood	-	2500 μg/mL	664 μg/mL	S	S	S	S	R	R	S	R	S	S	S	I	+	+
	3	Sputum	✓	2500 μg/mL	664 μg/mL	R	R	R	S	S	R	S	R	I	S	R	I	+	+
	4	Sputum	✓	5000 μg/mL	664 μg/mL	R	S	S	S	I	S	S	R	S	S	R	I	-	-
	5	Pus	-	5000 μg/mL	2656 μg/mL	R	S	R	R	R	S	S	R	S	S	I	I	-	+
	6	Wound	✓	5000 μg/mL	2656 μg/mL	S	S	S	S	S	S	S	R	S	S	I	I	-	-
	7	Blood	✓	5000 μg/mL	664 μg/mL	R	R	S	R	R	R	S	R	S	S	R	S	+	+
	8	Blood	✓	5000 μg/mL	1328 μg/mL	S	I	S	S	R	R	S	R	S	S	S	S	+	+
	9	Pus	-	5000 μg/mL	2656 μg/mL	S	S	R	S	S	S	S	R	S	S	R	S	-	+
	10	Urine	-	5000 μg/mL	2656 μg/mL	S	S	S	S	R	R	S	R	S	S	S	S	+	+
	11	Blood	✓	5000 μg/mL	664 μg/mL	S	S	S	S	R	R	S	R	S	S	S	S	+	+
	12	Wound	-	5000 μg/mL	2656 μg/mL	R	R	R	R	R	R	S	R	S	R	R	S	+	+
	13	Wound	-	5000 μg/mL	664 μg/mL	R	R	R	S	S	R	S	R	S	S	R	S	+	+
	14	Wound	-	5000 μg/mL	1328 μg/mL	S	S	R	S	S	R	S	R	S	S	I	S	+	+
	15	Wound	-	5000 μg/mL	2656 μg/mL	R	R	R	R	R	R	S	R	R	S	R	I	+	+
	16	Blood	✓	5000 μg/mL	664 μg/mL	S	I	S	R	R	R	S	R	S	S	R	I	+	+
	17	Blood	✓	5000 μg/mL	664 μg/mL	S	S	S	S	S	R	S	R	S	S	S	S	+	+
	18	Pus	✓	5000 μg/mL	664 μg/mL	S	R	R	S	S	R	S	R	I	S	R	S	+	+
	19	Wound	-	5000 μg/mL	5312 μg/mL	S	S	S	S	S	R	S	R	S	S	R	S	+	+
	20	Blood	-	5000 μg/mL	2656 μg/mL	S	S	R	S	S	S	S	R	S	S	R	S	-	+
	21	Wound	-	10000 μg/mL	2656 μg/mL	S	S	S	S	I	R	S	R	S	S	S	S	+	+
	22	AspirationFluid	✓	10000 μg/mL	664 μg/mL	S	S	S	S	S	S	S	R	S	S	S	S	-	-
	23	Wound	-	10000 μg/mL	5312 μg/mL	R	R	R	R	R	S	S	S	S	S	R	S	-	+
	24	Sputum	-	5000 μg/mL	664 μg/mL	S	R	R	R	R	R	S	R	I	S	R	S	+	+
	25	Wound	✓	10000 μg/mL	664 μg/mL	R	R	R	R	R	R	S	R	S	S	R	S	+	+
	26	Blood	-	5000 μg/mL	1328 μg/mL	S	S	S	I	I	S	S	R	I	S	S	S	-	-
	27	Wound	-	10000 μg/mL	664 μg/mL	S	S	S	S	S	R	S	R	S	S	S	S	+	+
	28	Wound	-	10000 μg/mL	1328 μg/mL	S	S	S	I	S	R	S	R	I	S	S	S	+	+
	29	Wound	-	10000 μg/mL	5312 μg/mL	S	S	R	S	S	R	S	R	S	S	R	S	+	+
	30	Blood	-	5000 μg/mL	2656 μg/mL	S	S	R	S	I	R	S	R	R	S	S	S	+	+
	31	Wound	-	5000 μg/mL	2656 μg/mL	S	R	S	R	R	R	S	R	S	S	R	S	+	+
	32	Wound	✓	5000 μg/mL	2656 μg/mL	R	R	R	R	R	R	S	R	I	S	R	S	+	+
	33	Blood	✓	5000 μg/mL	42500 μg/mL	S	R	R	R	R	R	S	R	R	S	R	S	+	+
	34	Wound	-	5000 μg/mL	2656 μg/mL	R	R	R	I	S	R	S	R	R	S	R	S	+	+
	35	Blood	✓	5000 μg/mL	2656 μg/mL	I	S	R	I	I	R	S	R	S	S	R	S	+	+
	36	Blood	✓	5000 μg/mL	664 μg/mL	S	S	R	S	S	R	S	R	S	S	R	S	+	+
	37	Wound	-	5000 μg/mL	664 μg/mL	S	S	S	S	S	R	S	R	S	S	R	S	+	+
	38	Blood	✓	5000 μg/mL	664 μg/mL	R	R	R	S	S	R	S	R	R	S	R	S	+	+
	39	Blood	-	2500 μg/mL	664 μg/mL	S	S	S	S	S	S	S	R	S	S	S	S	-	-
	40	Blood	-	5000 μg/mL	2656 μg/mL	I	I	S	S	S	R	S	R	S	S	S	S	+	+
	41	Blood	✓	5000 μg/mL	664 μg/mL	S	S	R	S	I	R	S	R	S	S	S	S	+	+
	42	Wound	✓	5000 μg/mL	2656 μg/mL	I	S	R	S	S	R	S	R	S	S	S	S	+	+
	43	Blood	✓	10000 μg/mL	664 μg/mL	S	S	R	S	S	R	S	R	S	S	R	S	+	+
	44	Wound	✓	10000 μg/mL	1328 μg/mL	R	S	R	S	S	R	S	R	S	S	R	S	+	+
	45	Wound	✓	5000 μg/mL	664 μg/mL	S	R	R	S	R	R	S	R	I	S	R	S	+	+
	46	Wound	-	10000 μg/mL	664 μg/mL	S	I	S	S	S	S	S	R	S	S	S	S	-	-
	47	Wound	-	5000 μg/mL	1328 μg/mL	R	R	S	R	R	R	S	R	S	S	R	S	+	+
	48	Wound	-	10000 μg/mL	664 μg/mL	S	R	R	S	S	R	S	R	S	S	R	S	+	+
	49	Blood	✓	5000 μg/mL	2656 μg/mL	S	R	R	R	R	R	S	R	S	R	R	S	+	+
	50	Blood	-	10000 μg/mL	2656 μg/mL	S	S	S	S	S	R	S	R	S	S	S	I	+	+
	51	Wound	✓	10000 μg/mL	2656 μg/mL	S	S	R	S	S	R	S	R	S	S	R	I	+	+
	52	Wound	✓	10000 μg/mL	5312 μg/mL	S	I	S	S	S	R	S	R	S	S	S	S	+	+
	53	Bronchial Lavage	-	10000 μg/mL	2656 μg/mL	S	S	S	S	S	R	S	R	S	S	S	S	+	+
	54	Blood	-	5000 μg/mL	2656 μg/mL	S	S	S	S	S	R	S	R	S	S	S	S	+	+
	55	Blood	✓	10000 μg/mL	664 μg/mL	S	S	S	S	S	R	S	R	S	S	R	S	+	+
	56	Wound	-	5000 μg/mL	664 μg/mL	S	I	R	S	S	S	S	R	S	S	R	I	-	+
	57	Blood	✓	5000 μg/mL	2656 μg/mL	S	I	S	I	S	R	S	R	S	S	R	S	+	+
	58	Wound	-	5000 μg/mL	1328 μg/mL	S	S	S	S	S	R	S	R	S	S	S	S	+	+
	59	Blood	-	5000 μg/mL	664 μg/mL	S	I	R	S	I	R	S	R	R	S	R	S	+	+
	60	Wound	-	5000 μg/mL	664 μg/mL	S	S	S	S	R	R	S	R	S	S	R	S	+	+
	61	Pus	-	5000 μg/mL	1328 μg/mL	S	I	R	S	S	R	S	R	S	S	R	S	+	+
	62	Sputum	✓	5000 μg/mL	1328 μg/mL	S	S	R	S	I	R	S	R	S	S	S	S	+	+
	63	Wound	✓	10000 μg/mL	42500 μg/mL	R	R	R	R	R	R	R	R	R	R	R	I	+	+
	64	Wound	✓	5000 μg/mL	664 μg/mL	R	R	R	R	R	R	S	R	I	S	R	I	+	+
	65	Wound	✓	5000 μg/mL	1328 μg/mL	R	R	R	S	S	R	S	R	R	S	R	S	+	+
	66	Wound	-	5000 μg/mL	1328 μg/mL	S	S	R	S	S	R	S	R	S	S	S	I	+	+
	67	Blood	-	5000 μg/mL	2656 μg/mL	S	I	S	S	R	R	S	R	S	S	R	S	+	+
	68	Pus	✓	5000 μg/mL	2656 μg/mL	S	S	S	S	S	R	S	R	S	S	R	S	+	+
	69	Sputum	✓	5000 μg/mL	2656 μg/mL	S	S	S	S	S	R	S	R	S	S	S	S	+	+
	70	Blood	-	5000 μg/mL	1328 μg/mL	S	I	S	S	S	R	S	R	I	S	R	S	+	+
	71	Wound	-	10000 μg/mL	664 μg/mL	S	R	R	R	R	R	S	R	R	S	R	I	+	+
	72	Blood	✓	5000 μg/mL	42500 μg/mL	S	R	R	S	R	R	S	R	R	R	S	I	+	+
	73	Wound	-	5000 μg/mL	2656 μg/mL	S	S	R	S	R	R	S	R	S	S	R	I	+	+
	74	Wound	✓	5000 μg/mL	42500 μg/mL	S	R	S	S	S	R	S	R	S	S	S	I	+	+
	75	Wound	-	5000 μg/mL	2656 μg/mL	S	S	R	S	S	R	S	R	S	S	R	I	+	+
	76	Wound	✓	10000 μg/mL	1328 μg/mL	S	S	S	S	S	S	S	R	S	S	S	S	-	-
	77	Blood	-	5000 μg/mL	1328 μg/mL	S	S	S	S	S	R	S	R	S	S	S	S	+	+
	78	Blood	-	10000 μg/mL	2656 μg/mL	R	S	S	S	S	R	S	R	S	S	R	S	+	+
	79	Blood	✓	10000 μg/mL	42500 μg/mL	S	R	R	R	R	R	S	R	S	S	R	S	+	+
	80	Wound	-	5000 μg/mL	5312 μg/mL	S	S	R	S	S	R	S	R	S	S	R	S	+	+
	81	Blood	✓	10000 μg/mL	2656 μg/mL	S	S	R	S	S	R	S	R	S	S	I	I	+	+
	82	Sputum	✓	10000 μg/mL	42500 μg/mL	R	R	R	R	R	R	S	R	S	R	R	S	+	+
	83	Blood	✓	10000 μg/mL	42500 μg/mL	S	R	R	S	S	R	S	R	S	S	R	S	+	+
	84	Wound	✓	10000 μg/mL	664 μg/mL	S	R	R	R	R	R	S	R	I	S	R	S	+	+
	85	Wound	-	10000 μg/mL	2656 μg/mL	S	R	R	R	R	R	S	R	S	S	I	S	+	+
	86	Wound	-	10000 μg/mL	42500 μg/mL	S	S	S	S	S	R	S	R	S	S	S	S	+	+
	87	Wound	✓	10000 μg/mL	42500 μg/mL	S	S	R	S	S	R	S	R	S	S	S	S	+	+
	88	Wound	-	10000 μg/mL	21250 μg/mL	S	R	S	S	R	R	S	R	S	S	S	S	+	+
	89	Blood	✓	5000 μg/mL	2656 μg/mL	S	S	S	S	S	R	S	R	S	S	S	S	+	+
	90	Wound	-	10000 μg/mL	1328 μg/mL	S	S	S	S	S	S	S	R	S	S	S	S	-	-
	91	Blood	-	5000 μg/mL	21250 μg/mL	S	R	R	S	R	R	S	R	R	R	R	I	+	+
	92	Burn	✓	10000 μg/mL	664 μg/mL	S	R	R	S	R	S	S	R	S	S	I	S	-	+
	93	Sputum	✓	5000 μg/mL	664 μg/mL	R	S	S	S	S	R	S	R	S	I	R	S	+	+
	94	Wound	-	5000 μg/mL	664 μg/mL	S	S	S	S	S	S	S	R	S	S	S	S	-	-
	95	Ulcer swab	-	5000 μg/mL	1328 μg/mL	R	R	R	R	R	R	S	R	I	S	R	S	+	+
	96	Urine	-	5000 μg/mL	1328 μg/mL	R	R	R	R	R	R	S	R	I	S	R	S	+	+
	97	Bronchial Lavage	-	5000 μg/mL	2656 μg/mL	S	R	R	R	R	R	S	R	S	S	R	S	+	+
	PVP-I: Povidone iodine, PBM: Propanol mecetronium ethyl sulphate, MRSA: Methicillin resistant Staphylococcus aureus, MDR: Multi drug resistant C: Chloramphenicol, CIP: Ciprofloxacin, CN: Gentamicin, DA: Clindamycin, E: Erythromycin, FOX: Cefoxitin, LZD: Linezolid, P: Penicillin. RD: Rifampicin, SXT: Sulfamethoxazole/trimethoprim, TE: Tetracycline, VA: Vancomycin R: resistant, I: intermediate, S: …
